# Supplementary material for: Identification and pathogen screening of ectoparasites from companion animals in urban Vientiane, Lao PDR
Source: PLoS Negl Trop Dis. 2025 Oct 15;19(10):e0013625. doi: 10.1371/journal.pntd.0013625 (PMC12543278; doi:10.1371/journal.pntd.0013625)
Supplement: S1 Table — ♂, adult male; ♀, adult female; L, larvae; N, nymph; b, blood fed; uf, unfed. (XLSX) [file pntd.0013625.s001.xlsx]

## Sheet: Sheet1
Sample ID	Species	n, sex/life stage	Host	Percent similarity (%)	GenBank ID match
P024-T2, P043-T1, P114-T2	Rh. sanguineuss.l.	3 ♀b	Dogs	100	KX383817, OQ704652, KT906182, MF425994, PP389595,
P004-T1, P023-T1	Rh. sanguineus s.l.	2 ♀uf	Dogs	100
P020-T1	Rh. sanguineus s.l.	1 ♀uf	Cat	100
P016-T2, P024-T1, P025-T1	Rh. sanguineus s.l.	3, Nuf	Dogs	100
P016-T3, P030-T2, P095-T1	Rh. sanguineus s.l.	3, Nb	Dogs	100
P054-T2, P053-T4, P166-T5	Rh. sanguineus s.l.	12, Luf	Dogs	100
P018-F1	C. f. orientis	1 ♂	Dogs	99.8	OQ291337
P001-F1, P008-F1	C. f. felis	1 ♂, 6♀	Dogs	98.1-99.8	KX467335, QQ291320
P010-F1	C. f. felis	2 ♂, 2♀	Cat	97	KX467335
P031-L1	H. spiniger	1 ♂	Dogs	97.9-99.5	MT027225, QQ779679
♂, adult male; ♀, adult female; L, larvae; N, nymph; b, blood fed; uf, unfed
