# Supplementary material for: Identification and pathogen screening of ectoparasites from companion animals in urban Vientiane, Lao PDR
Source: PLoS Negl Trop Dis. 2025 Oct 15;19(10):e0013625. doi: 10.1371/journal.pntd.0013625 (PMC12543278; doi:10.1371/journal.pntd.0013625)
Supplement: S2 Table — (XLSX) [file pntd.0013625.s002.xlsx]

## Sheet: Sheet1
Sequence ID	GenBank ID	Organism name	Collection-date	Host
P024-T2	PV341327	Rh. sanguineus	2023-03-24	Dog
P043-T1	PV341328	Rh. sanguineus	2023-03-30	Dog
P114-T2	PV341329	Rh. sanguineus	2023-05-04	Dog
P004-T1	PV341330	Rh. sanguineus	2023-03-20	Dog
P023-T1	PV341331	Rh. sanguineus	2023-03-23	Dog
P020-T1	PV341332	Rh. sanguineus	2023-03-22	Cat
P016-T2	PV341333	Rh. sanguineus	2023-03-22	Dog
P024-T1	PV341334	Rh. sanguineus	2023-03-24	Dog
P025-T1	PV341335	Rh. sanguineus	2023-04-24	Dog
P016-T3	PV341336	Rh. sanguineus	2023-03-22	Dog
P030-T2	PV341337	Rh. sanguineus	2023-03-27	Dog
P095-T1	PV341338	Rh. sanguineus	2023-04-26	Dog
P054-T2	PV341339	Rh. sanguineus	2023-04-04	Dog
P053-T4	PV341340	Rh. sanguineus	2023-04-04	Dog
P166-T5	PV341341	Rh. sanguineus	2023-05-14	Dog
P001-F1	PV341342	C. f. felis	2023-03-20	Dog
P008-F1	PV341343	C. f. felis	2023-03-21	Dog
P010-F1	PV341344	C. f. felis	2023-03-21	Cat
P018-F1	PV341345	C. f. orientis	2023-03-22	Dog
