# Supplementary material for: Identification and pathogen screening of ectoparasites from companion animals in urban Vientiane, Lao PDR
Source: PLoS Negl Trop Dis. 2025 Oct 15;19(10):e0013625. doi: 10.1371/journal.pntd.0013625 (PMC12543278; doi:10.1371/journal.pntd.0013625)
Supplement: S3 Table — (XLSX) [file pntd.0013625.s003.xlsx]

## Sheet: Infection Rates
Animal	Vector	Anaplasmataceae			Ehrlichia canis			Anaplasma platys			Rickettsia spp.			Rickettsia felis			Rickettsia asembonensis
		Infection rate per 1,000 (95% CI)	MinIR %	MaxIR %	Infection rate per 1,000 (95% CI)	MinIR %	MaxIR %	Infection rate per 1,000 (95% CI)	MinIR %	MaxIR %	Infection rate per 1,000 (95% CI)	MinIR %	MaxIR %	Infection rate per 1,000 (95% CI)	MinIR %	MaxIR %	Infection rate per 1,000 (95% CI)	MinIR %	MaxIR %
Dog	Tick	43.06 (31.62-57.33)	4	19.2	8.85 (4.36-16.15)	0.9	4.9	16.01 (9.55-25.31)	1.5	8.4	4.84 (1.81-10.61)	0.5	0.9	n/a			1.93 (0.35-6.30)	0.2	0.4
Dog	Flea (All)	n/a			n/a			n/a			127.13 (59.79-247.24)	9.6	56.2	13.17 (0.80-61.66)	1.4	2.7	80.08 (31.66-173.02)	6.8	39.7
Dog	Flea (Cff)	n/a			n/a			n/a			27.96 (1.74-127.55)	2.9	5.9	27.96 (1.74-127.55)	2.9	5.9	n/a
Dog	Flea (Cfo)	n/a			n/a			n/a			n/c	15.4	100	n/a			n/c	12.8	74.4
Dog	H.spiniger	n/a			n/a			n/a			170.76 (12.04-923.56)	16.7	83.3	n/a			170.76 (12.04-923.56)	16.7	83.3
Cat	Flea (Cff)	n/c	20	100	n/a			n/a			102.90 (22.49-323.93)	10	45	54.52 (3.17-282.58)	5	25	n/a
n/c = Not calculated
n/a = Not applicable (pathogen was not detected)
