# Supplementary material for: Identification and pathogen screening of ectoparasites from companion animals in urban Vientiane, Lao PDR
Source: PLoS Negl Trop Dis. 2025 Oct 15;19(10):e0013625. doi: 10.1371/journal.pntd.0013625 (PMC12543278; doi:10.1371/journal.pntd.0013625)
Supplement: S1 Data — (XLSX) [file pntd.0013625.s006.xlsx]

## Sheet: Dictionary 
VARIABLE	DATA/code	DESCRIPTION	Code	Answer	example
Missing data	999	missing data	999
Animal id (id)	Initials + sequential number	Identification number of participant	Pxxx		P001
Animal type	atype	Type of animal	0	Dog
			1	Cat
Animal age	age	Approximately age of anmal	#
Gender	gender	Gender of animal	0	Male
			1	Female
Last 7 day illness	L7_ill	Any history from last 7 day illness?	0	No
			1	Yes
Current_illness?	c_ill	Any history from current illness?	0	No
			1	Yes
Vector_found	vfound	Animals with ectoparasite(s) present during enrolment	0	No
			1	Yes
Tick present	tickfound	Animals with tick(s) present during enrolment	0	No
			1	Yes
Ticks	n_ticks	Total number of ticks (Rhipicephalus sanguineus sensu lato)	#
	unfed_L	Total number of unfed larvae	#
	bloodfed_L	Total number of blood fed larvae	#
	unfed_N	Total number of unfed nymph	#
	bloodfed_N	Total number of blood fed nymph	#
	adult_M	Total number of adult male	#
	unfed_AF	Total number of unfed adult female	#
	bloodfed_AF	Total number of blood fed adult female	#
Flea present	fleafound	Animals with flea(s) present during enrolment	0	No
			1	Yes
Fleas	n_flea	Total number of fleas	#
	C_felisM	Total number of Ctenocephalides felis felis male	#
	C_felisFM	Total number of Ctenocephalides felis felis female	#
	C_orienM	Total number of Ctenocephalides felis orientis male	#
	C_orienFM	Total number of Ctenocephalides felis orientis female	#
Lice present	licefound	Animals with lice present during enrolment	0	No
			1	Yes
Lice	n_lice	Total number of lice	#
	H_spinM	Total number of Heterodoxus spiniger male	#
	H_spinFM	Total number of Heterodoxus spiniger female	#

## Sheet: Dog-Cat data
id	atype	age	gender	L_7ill	c_ill	vfound	tickfound	n_tick	unfed_L	bloodfed_L	unfed_N	bloodfed_N	adult_M	unfed_AF	bloodfed_AF	fleafound	n_flea	C_felisM	C_felisFM	C_orienM	C_orienFM	licefound	n_lice	H_spinM	H_spinFM
P001	0	0.4	0	1	0	1	1	64	0	0	4	0	22	6	32	1	7	0	7	0	0	0	0	0	0
P003	0	7	1	0	0	1	1	1	0	0	0	0	0	0	1	0	0	0	0	0	0	0	0	0	0
P004	0	1.5	0	0	0	1	1	1	0	0	0	0	0	1	0	0	0	0	0	0	0	0	0	0	0
P005	0	0.4	1	1	0	1	1	58	0	0	0	12	26	14	6	0	0	0	0	0	0	0	0	0	0
P007-1	0	999	1	0	0	1	1	135	0	3	9	33	7	14	69	0	0	0	0	0	0	0	0	0	0
P007-2	0	999	1	0	0	1	1	40	0	0	1	3	22	11	3	0	0	0	0	0	0	0	0	0	0
P008	0	0.3	1	0	0	1	1	36	0	0	0	0	25	3	8	1	1	1	0	0	0	0	0	0	0
P010	1	1	1	0	0	1	0	0	0	0	0	0	0	0	0	1	4	2	2	0	0	0	0	0	0
P011	0	2	1	0	0	1	1	14	0	1	0	3	7	1	2	1	31	1	7	7	16	0	0	0	0
P013	0	0.7	0	1	0	1	1	20	0	0	0	0	13	0	7	0	0	0	0	0	0	0	0	0	0
P014	0	4	0	0	0	1	1	18	0	0	0	0	7	1	10	0	0	0	0	0	0	0	0	0	0
P015	0	7	0	1	1	1	1	5	0	1	2	0	0	2	0	0	0	0	0	0	0	0	0	0	0
P016	0	3	0	0	0	1	1	22	0	1	1	7	10	0	3	0	0	0	0	0	0	0	0	0	0
P017	0	2	0	0	0	1	1	29	0	0	0	0	16	3	10	0	0	0	0	0	0	0	0	0	0
P018	0	2	1	0	0	1	1	45	0	0	0	0	24	2	19	1	1	0	0	1	0	0	0	0	0
P019	1	0.4	1	0	0	1	0	0	0	0	0	0	0	0	0	1	2	0	2	0	0	0	0	0	0
P020	1	0.7	1	0	0	1	1	5	0	0	2	1	1	1	0	1	6	3	3	0	0	0	0	0	0
P022	0	0.2	1	0	1	1	1	1	0	0	0	0	1	0	0	0	0	0	0	0	0	0	0	0	0
P023	0	0.4	1	1	0	1	1	2	0	0	0	0	1	1	0	0	0	0	0	0	0	0	0	0	0
P024	0	5	1	0	0	1	1	9	0	0	1	5	0	2	1	0	0	0	0	0	0	0	0	0	0
P025	0	999	1	0	0	1	1	2	0	0	1	1	0	0	0	0	0	0	0	0	0	0	0	0	0
P026	1	3	0	0	0	1	0	0	0	0	0	0	0	0	0	1	11	2	9	0	0	0	0	0	0
P027	0	0.3	1	0	0	1	1	27	0	0	0	1	10	1	15	0	0	0	0	0	0	0	0	0	0
P028	0	999	0	0	0	1	1	38	0	0	0	0	20	0	18	0	0	0	0	0	0	0	0	0	0
P029	0	7	0	0	0	1	1	48	0	2	0	46	0	0	0	0	0	0	0	0	0	0	0	0	0
P030	0	999	0	0	0	1	1	7	0	1	4	1	0	0	1	0	0	0	0	0	0	0	0	0	0
P031	0	0.4	0	1	1	1	1	20	0	0	6	0	7	7	0	1	21	3	3	3	12	1	1	1	0
P032	0	4	0	0	0	1	1	40	0	0	0	0	25	0	15	0	0	0	0	0	0	0	0	0	0
P033	0	999	0	0	0	1	1	1	0	0	0	0	1	0	0	0	0	0	0	0	0	0	0	0	0
P035	0	999	1	0	0	1	1	5	0	0	0	0	3	2	0	0	0	0	0	0	0	0	0	0	0
P036	0	0.3	0	1	1	1	1	42	0	0	0	1	24	6	11	0	0	0	0	0	0	0	0	0	0
P039	0	2	1	0	0	1	1	32	0	1	5	10	9	0	7	0	0	0	0	0	0	0	0	0	0
P043	0	999	1	1	1	1	1	15	0	0	0	4	10	0	1	0	0	0	0	0	0	0	0	0	0
P044	0	0.3	0	0	0	1	1	34	0	0	0	4	13	7	10	0	0	0	0	0	0	0	0	0	0
P047	0	0.8	0	0	0	1	1	10	0	0	0	0	5	1	4	0	0	0	0	0	0	0	0	0	0
P052	0	5	0	1	1	1	1	64	0	0	5	52	5	0	2	0	0	0	0	0	0	0	0	0	0
P053	0	1	1	0	0	1	1	63	8	12	9	27	5	0	2	0	0	0	0	0	0	0	0	0	0
P054	0	999	1	0	0	1	1	43	1	6	2	22	7	4	1	1	2	1	1	0	0	0	0	0	0
P055	0	0.2	0	1	0	1	1	7	0	0	1	0	3	0	3	0	0	0	0	0	0	0	0	0	0
P066	0	3	1	0	0	1	1	13	0	0	0	10	0	2	1	0	0	0	0	0	0	0	0	0	0
P068	0	999	1	0	0	1	0	0	0	0	0	0	0	0	0	1	7	3	4	0	0	0	0	0	0
P075	0	999	1	0	0	1	1	1	0	0	0	0	0	1	0	0	0	0	0	0	0	0	0	0	0
P076	0	7	1	0	0	1	1	2	0	0	0	0	1	1	0	0	0	0	0	0	0	0	0	0	0
P078	0	2	1	1	1	1	1	19	0	1	1	15	0	0	2	0	0	0	0	0	0	0	0	0	0
P083	0	0.2	1	0	0	1	1	29	0	0	0	0	9	7	13	0	0	0	0	0	0	0	0	0	0
P084	0	3	0	1	1	1	1	20	0	0	1	0	6	1	12	0	0	0	0	0	0	0	0	0	0
P085	0	999	0	1	1	1	1	4	0	0	0	0	2	0	2	0	0	0	0	0	0	0	0	0	0
P086	0	999	0	0	0	1	1	1	0	0	0	0	1	0	0	1	2	0	0	1	1	0	0	0	0
P087	0	3	1	0	0	1	1	1	0	0	0	0	1	0	0	0	0	0	0	0	0	0	0	0	0
P088	0	3	0	0	0	1	1	5	0	0	0	0	4	0	1	0	0	0	0	0	0	0	0	0	0
P089	0	1	0	0	0	1	1	3	0	0	0	1	2	0	0	0	0	0	0	0	0	0	0	0	0
P095	0	5	1	1	1	1	1	4	0	0	1	0	3	0	0	0	0	0	0	0	0	0	0	0	0
P100	0	1.6	0	1	1	1	1	10	0	3	2	2	2	1	0	0	0	0	0	0	0	0	0	0	0
P101	0	3	1	0	0	1	1	8	0	0	0	0	4	1	3	0	0	0	0	0	0	0	0	0	0
P103	0	0.3	0	0	1	1	1	12	0	7	3	0	1	1	0	0	0	0	0	0	0	0	0	0	0
P107	0	3	0	0	0	1	1	5	0	0	0	0	3	0	2	0	0	0	0	0	0	0	0	0	0
P108	0	0.4	0	0	0	1	1	23	0	0	1	0	8	1	13	0	0	0	0	0	0	0	0	0	0
P110	0	3	0	0	0	1	1	4	0	0	0	2	2	0	0	1	2	1	1	0	0	0	0	0	0
P111	0	2	1	0	0	1	1	4	0	0	1	1	1	0	1	0	0	0	0	0	0	0	0	0	0
P112	0	1	0	0	0	1	1	8	0	0	0	1	5	2	0	0	0	0	0	0	0	0	0	0	0
P113	0	0.45	0	0	0	1	1	11	0	0	0	4	7	0	0	0	0	0	0	0	0	0	0	0	0
P114	0	9	1	0	0	1	1	10	0	0	0	0	7	0	3	0	0	0	0	0	0	0	0	0	0
P115	0	8	0	0	0	1	1	6	0	0	0	4	1	1	0	0	0	0	0	0	0	0	0	0	0
P116-1	0	0.5	1	0	0	1	1	330	0	1	1	5	159	63	101	0	0	0	0	0	0	0	0	0	0
P116-2	0	0.5	1	0	0	1	1	330	0	1	0	6	116	100	107	0	0	0	0	0	0	0	0	0	0
P117	0	5	0	0	0	1	1	19	0	0	0	1	9	4	5	0	0	0	0	0	0	0	0	0	0
P118	0	6	1	0	0	1	1	1	0	0	0	0	1	0	0	0	0	0	0	0	0	0	0	0	0
P122	0	2	1	1	1	1	1	6	0	0	0	0	5	1	0	0	0	0	0	0	0	0	0	0	0
P123	0	0.3	1	0	0	1	1	1	0	0	0	0	1	0	0	0	0	0	0	0	0	0	0	0	0
P124	0	0.7	0	1	0	1	1	3	0	0	0	1	2	0	0	0	0	0	0	0	0	0	0	0	0
P125	0	1	1	0	0	1	1	3	0	0	0	0	1	2	0	0	0	0	0	0	0	0	0	0	0
P132	0	1.2	1	0	0	1	1	2	0	0	0	1	1	0	0	0	0	0	0	0	0	0	0	0	0
P135	0	0.11	0	1	1	1	1	42	0	0	0	1	22	4	15	0	0	0	0	0	0	0	0	0	0
P136	0	2	0	0	0	1	1	16	0	0	0	0	8	2	6	0	0	0	0	0	0	0	0	0	0
P138	0	6	1	0	0	1	1	19	0	0	10	0	6	2	1	0	0	0	0	0	0	0	0	0	0
P139	0	10	0	0	0	1	1	110	0	0	0	0	72	11	27	0	0	0	0	0	0	0	0	0	0
P140	0	2	0	0	1	1	1	9	0	0	0	5	3	0	1	0	0	0	0	0	0	0	0	0	0
P142	0	0.9	0	0	0	1	1	9	0	0	3	0	3	3	0	0	0	0	0	0	0	0	0	0	0
P143	0	0.9	0	0	0	1	1	1	0	0	0	0	0	1	0	0	0	0	0	0	0	0	0	0	0
P145	0	0.11	0	0	0	1	1	8	0	0	0	3	1	2	2	0	0	0	0	0	0	0	0	0	0
P148	0	0.6	1	0	0	1	1	38	0	0	0	5	29	0	4	1	4	0	0	1	3	0	0	0	0
P149	0	5	1	0	0	1	1	8	0	2	0	0	6	0	0	0	0	0	0	0	0	0	0	0	0
P151	0	999	1	1	1	1	1	3	0	0	0	0	2	0	1	0	0	0	0	0	0	0	0	0	0
P152	0	0.6	0	1	1	1	1	53	0	0	51	0	1	0	1	0	0	0	0	0	0	0	0	0	0
P153	0	3	1	0	0	1	1	21	0	0	3	5	6	0	7	0	0	0	0	0	0	0	0	0	0
P156	0	0.3	0	0	0	1	1	5	0	0	4	1	0	0	0	0	0	0	0	0	0	0	0	0	0
P157	0	999	0	0	0	1	1	9	0	0	0	1	3	3	2	0	0	0	0	0	0	0	0	0	0
P160	0	999	1	1	1	1	1	19	0	0	0	19	0	0	0	0	0	0	0	0	0	0	0	0	0
P162	0	3	0	0	0	1	1	5	0	0	0	1	0	3	1	0	0	0	0	0	0	0	0	0	0
P163	0	1	0	0	0	1	1	5	0	0	1	0	3	1	0	0	0	0	0	0	0	0	0	0	0
P164	0	1	1	0	0	1	1	2	0	0	0	0	1	0	1	0	0	0	0	0	0	0	0	0	0
P166	0	999	0	1	0	1	1	53	7	13	11	7	7	4	4	0	0	0	0	0	0	0	0	0	0
P172	0	7	0	1	1	1	1	1	0	0	0	0	1	0	0	0	0	0	0	0	0	0	0	0	0
P173	0	1	1	0	1	1	1	12	0	10	0	0	1	0	1	0	0	0	0	0	0	0	0	0	0
P175	0	1	1	0	0	1	1	9	0	2	0	2	2	0	3	0	0	0	0	0	0	0	0	0	0
P179	0	0.3	0	0	1	1	1	1	0	0	0	1	0	0	0	0	0	0	0	0	0	0	0	0	0
P180	0	1	1	0	0	1	1	31	3	9	4	3	6	0	6	0	0	0	0	0	0	0	0	0	0
P184	0	10	1	0	1	1	1	187	0	0	0	18	64	3	102	0	0	0	0	0	0	0	0	0	0
P185	0	0.11	1	0	0	1	1	7	0	0	1	0	4	2	0	0	0	0	0	0	0	0	0	0	0
P189	0	0.8	1	0	0	1	1	139	0	0	0	0	91	3	45	0	0	0	0	0	0	0	0	0	0
P190	0	999	0	1	1	1	1	14	0	0	0	0	6	0	8	0	0	0	0	0	0	0	0	0	0
P191	0	0.4	0	1	1	1	1	15	0	0	0	5	7	0	3	0	0	0	0	0	0	0	0	0	0
P193	0	0.9	1	0	0	1	1	3	0	0	0	0	2	0	1	0	0	0	0	0	0	0	0	0	0
P195	0	1.3	1	0	0	1	1	4	0	0	0	0	1	2	1	0	0	0	0	0	0	0	0	0	0
P196	0	1.6	1	0	0	1	1	3	0	0	0	0	2	1	0	0	0	0	0	0	0	0	0	0	0
P197	0	0.4	0	1	1	1	1	55	0	0	0	46	9	0	0	0	0	0	0	0	0	0	0	0	0
P198	0	4	0	0	1	1	1	1	0	0	0	0	0	1	0	0	0	0	0	0	0	0	0	0	0
P200	0	0.5	0	999	999	1	1	24	0	0	0	0	9	0	15	0	0	0	0	0	0	0	0	0	0
P201	0	0.3	0	1	1	1	1	6	0	0	0	5	1	0	0	0	0	0	0	0	0	0	0	0	0
P205	0	0.6	1	0	1	1	1	5	0	0	2	0	3	0	0	0	0	0	0	0	0	0	0	0	0
P206	0	0.3	0	0	0	1	1	9	0	0	2	0	5	2	0	0	0	0	0	0	0	0	0	0	0
P207	0	4	1	0	1	1	1	57	0	43	0	7	6	0	1	0	0	0	0	0	0	0	0	0	0
P208	0	999	0	0	1	1	1	1	0	0	0	0	0	0	1	0	0	0	0	0	0	0	0	0	0
P209	0	1	0	0	0	1	1	3	0	1	0	0	1	0	1	0	0	0	0	0	0	0	0	0	0
P210	0	2	0	0	0	1	1	9	0	1	0	1	6	1	0	0	0	0	0	0	0	0	0	0	0
P211	0	10	1	1	1	1	1	16	0	0	2	13	0	1	0	0	0	0	0	0	0	0	0	0	0
P212	0	10	1	0	0	1	1	190	0	2	45	102	18	16	7	1	2	1	1	0	0	0	0	0	0
P213	0	19	1	0	0	1	1	55	0	0	18	21	7	8	1	1	2	0	2	0	0	0	0	0	0
P214	0	1	0	0	0	1	1	73	0	23	0	1	21	9	19	0	0	0	0	0	0	0	0	0	0
P215	0	4	0	1	1	1	1	4	0	0	3	0	0	1	0	0	0	0	0	0	0	0	0	0	0
P216	0	2	0	0	0	1	1	3	0	0	0	1	1	0	1	0	0	0	0	0	0	1	7	5	2
P218	0	1	0	1	1	1	1	2	0	0	0	0	2	0	0	0	0	0	0	0	0	0	0	0	0
P220	0	1	0	1	1	1	1	1	0	0	0	0	0	1	0	0	0	0	0	0	0	0	0	0	0
P221	0	0.2	0	0	1	1	1	49	0	41	2	4	1	1	0	0	0	0	0	0	0	0	0	0	0
P222	0	7	1	1	1	1	1	8	0	0	0	0	4	3	1	0	0	0	0	0	0	0	0	0	0
P223	0	14	0	0	0	1	1	59	0	0	0	3	25	28	3	0	0	0	0	0	0	0	0	0	0
P226	0	0.3	0	1	1	1	1	7	0	0	0	3	2	1	1	0	0	0	0	0	0	0	0	0	0
P227	0	1	0	1	1	1	1	1	0	0	0	0	0	0	1	0	0	0	0	0	0	0	0	0	0
P228	0	2	0	0	0	1	1	2	0	0	0	0	1	0	1	0	0	0	0	0	0	0	0	0	0
P230	0	999	1	1	0	1	1	4	0	0	0	0	3	0	1	0	0	0	0	0	0	0	0	0	0
P231	0	8	1	0	0	1	1	8	0	0	0	0	0	0	8	0	0	0	0	0	0	0	0	0	0
P232	0	2	0	1	0	1	1	12	0	0	0	0	7	4	1	0	0	0	0	0	0	0	0	0	0
P233	0	0.8	0	0	0	1	1	9	0	0	0	0	7	0	2	0	0	0	0	0	0	0	0	0	0
P234	0	3	0	0	0	1	1	15	0	0	0	0	3	12	0	0	0	0	0	0	0	0	0	0	0
P235	0	4	0	0	0	1	1	13	0	0	0	0	3	9	1	0	0	0	0	0	0	0	0	0	0
P236	0	0.8	1	1	0	1	1	4	0	0	2	0	2	0	0	0	0	0	0	0	0	0	0	0	0
P241	0	7	1	0	0	1	1	5	0	0	3	2	0	0	0	0	0	0	0	0	0	0	0	0	0
P246	0	2	1	0	0	1	1	9	0	0	0	0	5	0	4	0	0	0	0	0	0	0	0	0	0
P247	0	1	0	0	0	1	1	4	0	0	0	0	2	0	2	0	0	0	0	0	0	0	0	0	0
P253	0	999	0	0	0	1	1	7	0	0	0	0	2	0	5	0	0	0	0	0	0	0	0	0	0
P255	0	4	1	0	0	1	1	11	0	0	0	0	8	3	0	0	0	0	0	0	0	0	0	0	0
P258	0	0.3	1	1	1	1	1	17	0	0	0	0	8	4	5	0	0	0	0	0	0	0	0	0	0
P259	0	2.5	1	0	0	1	1	5	0	1	2	1	1	0	0	0	0	0	0	0	0	0	0	0	0
P261	0	2	0	1	1	1	1	7	0	0	0	0	2	4	1	0	0	0	0	0	0	0	0	0	0
P262	0	0.3	1	1	1	1	1	9	0	0	0	0	7	1	1	0	0	0	0	0	0	0	0	0	0
P265	0	0.2	1	1	1	1	1	4	0	0	0	0	2	2	0	0	0	0	0	0	0	0	0	0	0
P266	0	1	0	1	1	1	1	7	0	0	0	0	2	0	5	0	0	0	0	0	0	0	0	0	0
P267	0	0.8	0	0	0	1	1	2	0	0	0	0	1	0	1	0	0	0	0	0	0	0	0	0	0
P268	0	1	0	1	1	1	1	15	0	0	1	0	12	1	1	0	0	0	0	0	0	0	0	0	0
P284	0	2	1	0	1	1	1	13	0	0	0	0	5	1	7	0	0	0	0	0	0	0	0	0	0
P296	0	0.4	0	0	1	1	1	50	0	0	0	0	25	25	0	0	0	0	0	0	0	0	0	0	0
P302	0	1	0	0	0	1	1	5	0	0	0	0	3	0	2	0	0	0	0	0	0	0	0	0	0
P303	0	2	1	0	0	1	1	11	0	0	0	0	8	3	0	0	0	0	0	0	0	0	0	0	0
P304	0	6	1	0	0	1	1	5	0	0	0	0	4	0	1	0	0	0	0	0	0	0	0	0	0
P305	0	1.6	0	0	0	1	1	5	0	0	0	0	1	4	0	0	0	0	0	0	0	0	0	0	0

## Sheet: PCR result
No.	No.	Sample ID	Host	Type of sample	Life stage	Sex	feeding Status	Amount of vector/pool	Species	DNA extraction date	17-kDa qPCR		17-kDa nPCR	PCR 16S rRNA_Ehr
											PCR date	PCR Result (ct value)	Sequencing result	Date	Result	Sequencing result
1	1	P001-T1	Dog	Tick	Nymph		Unfed	4	Rhipicephalus sanguineus sensu lato	2023-07-22	2023-08-04	No ct		2023-08-11	Negative
2	2	P001-T2	Dog	Tick	Adult	Female	Unfed	7	Rhipicephalus sanguineus sensu lato	2023-07-22	2023-08-04	No ct		2023-08-11	Negative
3	3	P001-T3	Dog	Tick	Adult	Female	Blood fed	10	Rhipicephalus sanguineus sensu lato	2023-07-22	2023-08-04	No ct		2023-08-11	Negative
4	4	P001-F1	Dog	Flea	Adult	Female		6	Ctenocephalides felis felis	2023-08-07	2023-08-15	No ct		2023-08-19	Positive	Wolbachia spp.
5	5	P003-T1	Dog	Tick	Adult	Female	Blood fed	1	Rhipicephalus sanguineus sensu lato	2023-07-19	2023-08-04	No ct		2023-10-08	Negative
6	6	P004-T1	Dog	Tick	Adult	Female	Unfed	1	Rhipicephalus sanguineus sensu lato	2023-07-19	2023-08-04	No ct		2023-10-08	Negative
7	7	P005-T1	Dog	Tick	Adult	Female	Blood fed	10	Rhipicephalus sanguineus sensu lato	2023-07-19	2023-08-04	No ct		2023-10-08	Positive	Anaplasma platys
8	8	P005-t2	Dog	Tick	Adult	Female	Unfed	10	Rhipicephalus sanguineus sensu lato	2023-07-19	2023-08-04	No ct		2023-10-08	Negative
9	9	P005-T3	Dog	Tick	Nymph		Blood fed	1	Rhipicephalus sanguineus sensu lato	2023-07-19	2023-08-04	No ct		2023-10-08	Negative
10	10	P007-1-T1	Dog	Tick	Adult	Female	Blood fed	7	Rhipicephalus sanguineus sensu lato	2023-07-30	2023-08-15	No ct		2023-08-19	Negative
11	11	P007-1-T2	Dog	Tick	Laevae		Blood fed	2	Rhipicephalus sanguineus sensu lato	2023-07-30	2023-08-15	No ct		2023-08-19	Positive	Anaplasma platys
12	12	P007-1-T3	Dog	Tick	Nymph		Blood fed	10	Rhipicephalus sanguineus sensu lato	2023-07-30	2023-08-15	No ct		2023-08-19	Negative
13	13	P007-1-T4	Dog	Tick	Adult	Female	Unfed	9	Rhipicephalus sanguineus sensu lato	2023-07-30	2023-08-15	No ct		2023-08-19	Positive	Undetermined by sequencing
14	14	P007-2-T1	Dog	Tick	Adult	Female	Unfed	7	Rhipicephalus sanguineus sensu lato	2023-07-30	2023-08-15	No ct		2023-08-19	positive	Undetermined by sequencing
15	15	P007-2-T2	Dog	Tick	Adult	Female	Blood fed	3	Rhipicephalus sanguineus sensu lato	2023-07-30	2023-08-15	No ct		2023-08-19	Positive	Undetermined by sequencing
16	16	P007-2-T3	Dog	Tick	Nymph		Blood fed	4	Rhipicephalus sanguineus sensu lato	2023-07-30	2023-08-15	No ct		2023-08-19	Negative
17	17	P008-T1	Dog	Tick	Adult	Female	Unfed	3	Rhipicephalus sanguineus sensu lato	2023-07-19	2023-08-04	No ct		2023-08-11	Negative
18	18	P008-T2	Dog	Tick	Adult	Female	Blood fed	8	Rhipicephalus sanguineus sensu lato	2023-07-19	2023-08-04	No ct		2023-08-11	Negative
19	19	P008-F1	Dog	Flea	Adult	male		1	Ctenocephalides felis felis	2023-08-07	2023-08-15	No ct		2023-08-19	Positive	Undetermined by sequencing
20	20	P010-F1	Cat	Flea	Adult	M+FM		4	Ctenocephalides felis felis	2023-08-07	2023-08-15	32.87	Undetermined by sequencing	2023-08-19	Positive	Wolbachia spp.
21	21	P011-T1	Dog	Tick	Adult	Female	Unfed	1	Rhipicephalus sanguineus sensu lato	2023-07-22	2023-08-04	No ct		2023-08-11	Negative
22	22	P011-T2	Dog	Tick	Laevae		Blood fed	1	Rhipicephalus sanguineus sensu lato	2023-07-22	2023-08-04	No ct		2023-08-11	Negative
23	23	P011-T3	Dog	Tick	Nymph		Blood fed	3	Rhipicephalus sanguineus sensu lato	2023-07-22	2023-08-04	No ct		2023-08-11	Negative
24	24	P011-T4	Dog	Tick	Adult	Female	Blood fed	2	Rhipicephalus sanguineus sensu lato	2023-07-22	2023-08-04	No ct		2023-08-11	Negative
25	25	P011-F1	Dog	Flea	Adult	M+FM		10	Ctenocephalides felis orientis	2023-08-07	2023-08-15	25.61	Rickettsia asembonensis	2023-08-19	Positive	Undetermined by sequencing
26	26	P011-F2	Dog	Flea	Adult	Female		10	Ctenocephalides felis orientis	2023-08-07	2023-08-15	25.75	Not sequenced	2023-08-19	Positive	Undetermined by sequencing
27	27	P011-F3	Dog	Flea	Adult	Female		6	Ctenocephalides felis felis	2023-08-07	2023-08-15	No ct		2023-08-19	Positive	Undetermined by sequencing
28	28	P013-T1	Dog	Tick	Adult	Female	Blood fed	6	Rhipicephalus sanguineus sensu lato	2023-07-22	2023-08-04	No ct		2023-08-11	positive	Anaplasma platys
29	29	P014-T1	Dog	Tick	Adult	Female	Unfed	2	Rhipicephalus sanguineus sensu lato	2023-07-22	2023-08-04	No ct		2023-08-11	Negative
30	30	P014-T2	Dog	Tick	Adult	Female	Blood fed	9	Rhipicephalus sanguineus sensu lato	2023-07-22	2023-08-04	No ct		2023-08-11	Negative
31	31	P015-T1	Dog	Tick	Laevae		Blood fed	1	Rhipicephalus sanguineus sensu lato	2023-07-24	2023-08-04	No ct		2023-08-11	Negative
32	32	P015-T2	Dog	Tick	Nymph		Blood fed	2	Rhipicephalus sanguineus sensu lato	2023-07-24	2023-08-04	No ct		2023-08-11	Negative
33	33	P015-T3	Dog	Tick	Adult	Female	Blood fed	2	Rhipicephalus sanguineus sensu lato	2023-07-24	2023-08-04	No ct		2023-08-11	Negative
34	34	P016-T1	Dog	Tick	Adult	Female	Blood fed	3	Rhipicephalus sanguineus sensu lato	2023-07-24	2023-08-04	No ct		2023-08-11	Negative
35	35	P016-T2	Dog	Tick	Nymph		Unfed	1	Rhipicephalus sanguineus sensu lato	2023-07-24	2023-08-04	No ct		2023-08-11	Negative
36	36	P016-T3	Dog	Tick	Nymph		Blood fed	1	Rhipicephalus sanguineus sensu lato	2023-07-24	2023-08-04	No ct		2023-08-11	Negative
37	37	P016-T4	Dog	Tick	Laevae		Blood fed	1	Rhipicephalus sanguineus sensu lato	2023-07-24	2023-08-04	No ct		2023-08-11	Negative
38	38	P016-T5	Dog	Tick	Nymph		Blood fed	6	Rhipicephalus sanguineus sensu lato	2023-07-24	2023-08-04	No ct		2023-08-11	Negative
39	39	P017-T1	Dog	Tick	Adult	Female	Blood fed	4	Rhipicephalus sanguineus sensu lato	2023-07-30	2023-08-15	No ct		2023-08-19	Negative
40	40	P017-T2	Dog	Tick	Adult	Female	Unfed	3	Rhipicephalus sanguineus sensu lato	2023-07-30	2023-08-15	No ct		2023-08-19	Negative
41	41	P018-T1	Dog	Tick	Adult	Female	Unfed	2	Rhipicephalus sanguineus sensu lato	2023-07-30	2023-08-15	No ct		2023-08-19	Negative
42	42	P018-T2	Dog	Tick	Adult	Female	Blood fed	2	Rhipicephalus sanguineus sensu lato	2023-07-30	2023-08-15	No ct		2023-08-19	Negative
43	43	P018-F1	Dog	Flea	Adult	male		1	Ctenocephalides felis orientis	2023-08-07	2023-08-15	29.85	Rickettsia asembonensis	2023-08-19	Negative
44	44	P019-F1	Cat	Flea	Adult	female		2	Ctenocephalides felis felis	2023-08-07	2023-08-15	No ct		2023-08-19	Positive	Undetermined by sequencing
45	45	P020-T1	Cat	Tick	Adult	Female	Unfed	1	Rhipicephalus sanguineus sensu lato	2023-07-24	2023-08-04	No ct		2023-08-11	Negative
46	46	P020-T2	Cat	Tick	Nymph		Blood fed	1	Rhipicephalus sanguineus sensu lato	2023-07-24	2023-08-04	No ct		2023-08-11	Negative
47	47	P020-T3	Cat	Tick	Nymph		Unfed	2	Rhipicephalus sanguineus sensu lato	2023-07-24	2023-08-04	No ct		2023-08-11	Negative
48	48	P020-F1	Cat	Flea	Adult	M+FM		5	Ctenocephalides felis felis	2023-08-07	2023-08-15	28.08	Rickettsia felis	2023-08-19	Positive	Undetermined by sequencing
49	49	P023-T1	Dog	Tick	Adult	Female	Unfed	1	Rhipicephalus sanguineus sensu lato	2023-07-19	2023-08-04	No ct		2023-08-11	Negative
50	50	P024-T1	Dog	Tick	Nymph		Unfed	1	Rhipicephalus sanguineus sensu lato	2023-07-24	2023-08-04	No ct		2023-08-11	Negative
51	51	P024-T2	Dog	Tick	Adult	Female	Blood fed	1	Rhipicephalus sanguineus sensu lato	2023-07-24	2023-08-04	No ct		2023-08-11	Negative
52	52	P024-T3	Dog	Tick	Adult	Female	Unfed	2	Rhipicephalus sanguineus sensu lato	2023-07-24	2023-08-04	No ct		2023-08-11	Positive	Anaplasma platys
53	53	P024-T4	Dog	Tick	Nymph		Blood fed	5	Rhipicephalus sanguineus sensu lato	2023-07-24	2023-08-04	No ct		2023-08-11	Negative
54	54	P025-T1	Dog	Tick	Nymph		Unfed	1	Rhipicephalus sanguineus sensu lato	2023-07-24	2023-08-04	No ct		2023-08-11	Negative
55	55	P025-T2	Dog	Tick	Nymph		Blood fed	1	Rhipicephalus sanguineus sensu lato	2023-07-24	2023-08-04	No ct		2023-08-11	positive	Undetermined by sequencing
56	56	P026-F1	Cat	Flea	Adult	M+FM		9	Ctenocephalides felis felis	2023-08-07	2023-08-15	No ct		2023-08-19	Positive	Wolbachia spp.
57	57	P027-T1	Dog	Tick	Adult	Female	Unfed	1	Rhipicephalus sanguineus sensu lato	2023-07-30	2023-08-15	No ct		2023-08-19	Negative
58	58	P027-T2	Dog	Tick	Nymph		Blood fed	1	Rhipicephalus sanguineus sensu lato	2023-07-30	2023-08-15	No ct		2023-08-19	Positive	Undetermined by sequencing
59	59	P027-T3	Dog	Tick	Adult	Female	Blood fed	2	Rhipicephalus sanguineus sensu lato	2023-07-30	2023-08-15	38.82	Undetermined by sequencing	2023-08-19	Positive	Anaplasma platys
60	60	P028-T1	Dog	Tick	Adult	Female	Blood fed	6	Rhipicephalus sanguineus sensu lato	2023-07-30	2023-08-15	No ct		2023-08-19	Negative
61	61	P029-T1	Dog	Tick	Laevae		Blood fed	2	Rhipicephalus sanguineus sensu lato	2023-07-30	2023-08-15	No ct		2023-08-19	Negative
62	62	P029-T2	Dog	Tick	Nymph		Blood fed	10	Rhipicephalus sanguineus sensu lato	2023-07-30	2023-08-15	No ct		2023-08-19	Negative
63	63	P030-T1	Dog	Tick	Adult	Female	Blood fed	1	Rhipicephalus sanguineus sensu lato	2023-07-25	2023-08-04	No ct		2023-08-11	Negative
64	64	P030-T2	Dog	Tick	Nymph		Blood fed	1	Rhipicephalus sanguineus sensu lato	2023-07-25	2023-08-04	No ct		2023-08-11	Negative
65	65	P030-T3	Dog	Tick	Laevae		Blood fed	1	Rhipicephalus sanguineus sensu lato	2023-07-25	2023-08-04	No ct		2023-08-11	Negative
66	66	P030-T4	Dog	Tick	Nymph		Blood fed	4	Rhipicephalus sanguineus sensu lato	2023-07-25	2023-08-04	No ct		2023-08-11	Negative
67	67	P031-T1	Dog	Tick	Adult	Female	Unfed	4	Rhipicephalus sanguineus sensu lato	2023-07-30	2023-08-15	No ct		2023-08-19	Positive	Undetermined by sequencing
68	68	P031-T2	Dog	Tick	Nymph		Blood fed	5	Rhipicephalus sanguineus sensu lato	2023-07-30	2023-08-15	No ct		2023-08-19	Positive	Undetermined by sequencing
69	69	P031-F1	Dog	Flea	Adult	M+FM		6	Ctenocephalides felis felis	2023-08-07	2023-08-15	No ct		2023-08-19	Positive	Wolbachia spp.
70	70	P031-F2	Dog	Flea	Adult	M+FM		12	Ctenocephalides felis orientis	2023-08-07	2023-08-15	24.75	Rickettsia asembonensis	2023-08-19	Positive	Wolbachia spp.
71	71	P031	Dog	Lice	Adult	male		1	Heterodoxus spiniger	2023-08-07	2023-08-15	No ct		2023-08-19	Negative
72	72	P032-T1	Dog	Tick	Adult	Female	Blood fed	6	Rhipicephalus sanguineus sensu lato	2023-07-30	2023-08-15	No ct		2023-08-19	Negative
73	73	P035-T1	Dog	Tick	Adult	Female	Unfed	2	Rhipicephalus sanguineus sensu lato	2023-07-25	2023-08-04	No ct		2023-08-11	Negative
74	74	P036-T1	Dog	Tick	Nymph		Blood fed	1	Rhipicephalus sanguineus sensu lato	2023-07-31	2023-08-15	No ct		2023-08-19	Negative
75	75	P036-T2	Dog	Tick	Adult	Female	Unfed	5	Rhipicephalus sanguineus sensu lato	2023-07-31	2023-08-15	No ct		2023-08-19	Negative
76	76	P036-T3	Dog	Tick	Adult	Female	Blood fed	4	Rhipicephalus sanguineus sensu lato	2023-07-31	2023-08-15	No ct		2023-08-19	Negative
77	77	P039-T1	Dog	Tick	Adult	Female	Blood fed	5	Rhipicephalus sanguineus sensu lato	2023-07-30	2023-08-15	No ct		2023-08-19	Negative
78	78	P039-T2	Dog	Tick	Nymph		Blood fed	9	Rhipicephalus sanguineus sensu lato	2023-07-30	2023-08-15	No ct		2023-08-19	Negative
79	79	P039-T3	Dog	Tick	Laevae		Blood fed	1	Rhipicephalus sanguineus sensu lato	2023-07-30	2023-08-15	No ct		2023-08-19	Negative
80	80	P043-T1	Dog	Tick	Adult	Female	Blood fed	1	Rhipicephalus sanguineus sensu lato	2023-07-25	2023-08-04	No ct		2023-08-11	Negative
81	81	P043-T2	Dog	Tick	Nymph		Blood fed	3	Rhipicephalus sanguineus sensu lato	2023-07-25	2023-08-04	No ct		2023-08-11	Negative
82	82	P043-T3	Dog	Tick	Nymph		unfed	1	Rhipicephalus sanguineus sensu lato	2023-07-25	2023-08-04	No ct		2023-08-11	Negative
83	83	P044-T1	Dog	Tick	Adult	Female	Blood fed	4	Rhipicephalus sanguineus sensu lato	2023-07-31	2023-08-15	No ct		2023-08-19	Positive	Ehrlichia canis
84	84	P044-T2	Dog	Tick	Nymph		Blood fed	4	Rhipicephalus sanguineus sensu lato	2023-07-31	2023-08-15	No ct		2023-08-19	Negative
85	85	P044-T3	Dog	Tick	Adult	Female	Unfed	6	Rhipicephalus sanguineus sensu lato	2023-07-31	2023-08-15	No ct		2023-08-19	Positive	Ehrlichia canis
86	86	P047-T1	Dog	Tick	Adult	Female	Unfed	1	Rhipicephalus sanguineus sensu lato	2023-07-25	2023-08-04	No ct		2023-08-11	Negative
87	87	P047-T2	Dog	Tick	Adult	Female	Blood fed	4	Rhipicephalus sanguineus sensu lato	2023-07-25	2023-08-04	No ct		2023-08-11	Negative
88	88	P052-T1	Dog	Tick	Nymph		Blood fed	10	Rhipicephalus sanguineus sensu lato	2023-07-31	2023-08-16	No ct		2023-08-19	Negative
89	89	P052-T2	Dog	Tick	Adult	Female	Blood fed	2	Rhipicephalus sanguineus sensu lato	2023-07-31	2023-08-15	No ct		2023-08-19	Negative
90	90	P053-T1	Dog	Tick	Nymph		Blood fed	10	Rhipicephalus sanguineus sensu lato	2023-07-31	2023-08-15	No ct		2023-08-19	Negative
91	91	P053-T2	Dog	Tick	Adult	Female	Unfed	2	Rhipicephalus sanguineus sensu lato	2023-07-31	2023-08-15	No ct		2023-08-19	Negative
92	92	P053-T3	Dog	Tick	Laevae		Blood fed	10	Rhipicephalus sanguineus sensu lato	2023-07-31	2023-08-15	No ct		2023-08-19	Negative
93	93	P053-T4	Dog	Tick	Laevae		Unfed	6	Rhipicephalus sanguineus sensu lato	2023-07-31	2023-08-15	No ct		2023-08-19	Negative
94	94	P054-T1	Dog	Tick	Nymph		Unfed	1	Rhipicephalus sanguineus sensu lato	2023-07-31	2023-08-15	No ct		2023-08-19	Negative
95	95	P054-T2	Dog	Tick	Laevae		Unfed	1	Rhipicephalus sanguineus sensu lato	2023-07-31	2023-08-15	No ct		2023-08-19	Negative
96	96	P054-T3	Dog	Tick	Adult	Female	Blood fed	1	Rhipicephalus sanguineus sensu lato	2023-07-31	2023-08-15	No ct		2023-08-19	Negative
97	97	P054-T4	Dog	Tick	Adult	Female	Unfed	4	Rhipicephalus sanguineus sensu lato	2023-07-31	2023-08-15	No ct		2023-08-19	Negative
98	98	P054-T5	Dog	Tick	Nymph		Blood fed	10	Rhipicephalus sanguineus sensu lato	2023-07-31	2023-08-15	No ct		2023-08-19	Negative
99	99	P054-t6	Dog	Tick	Laevae		Blood fed	6	Rhipicephalus sanguineus sensu lato	2023-07-31	2023-08-15	No ct		2023-08-19	Negative
100	100	P054-F1	Dog	Flea	Adult	M+FM		2	Ctenocephalides felis felis	2023-08-07	2023-08-15	No ct		2023-08-19	Positive	Undetermined by sequencing
101	101	P055-T1	Dog	Tick	Nymph		Unfed	1	Rhipicephalus sanguineus sensu lato	2023-07-25	2023-08-04	No ct		2023-08-11	Negative
102	102	P055-T2	Dog	Tick	Adult	Female	Unfed	3	Rhipicephalus sanguineus sensu lato	2023-07-25	2023-08-04	No ct		2023-08-11	Positive	Anaplasma platys
103	103	P066-T1	Dog	Tick	Adult	Female	Blood fed	1	Rhipicephalus sanguineus sensu lato	2023-07-31	2023-08-15	No ct		2023-08-19	Negative
104	104	P066-T2	Dog	Tick	Adult	Female	Unfed	2	Rhipicephalus sanguineus sensu lato	2023-07-31	2023-08-15	No ct		2023-08-19	Negative
105	105	P066-T3	Dog	Tick	Nymph		Blood fed	9	Rhipicephalus sanguineus sensu lato	2023-07-31	2023-08-15	No ct		2023-08-19	Negative
106	106	P068-F1	Dog	Flea	Adult	M+FM		7	Ctenocephalides felis felis	2023-08-07	2023-08-15	No ct		2023-08-19	Positive	Undetermined by sequencing
107	107	P075-T1	Dog	Tick	Adult	Female	Unfed	1	Rhipicephalus sanguineus sensu lato	2023-07-25	2023-08-04	No ct		2023-08-11	Negative
108	108	P076-T1	Dog	Tick	Adult	Female	Unfed	1	Rhipicephalus sanguineus sensu lato	2023-07-25	2023-08-04	No ct		2023-08-11	Negative
109	109	P078-T1	Dog	Tick	Nymph		Blood fed	10	Rhipicephalus sanguineus sensu lato	2023-07-31	2023-08-15	No ct		2023-08-19	Negative
110	110	P078-T2	Dog	Tick	Nymph		Unfed	1	Rhipicephalus sanguineus sensu lato	2023-07-31	2023-08-15	No ct		2023-08-19	Negative
111	111	P083-T1	Dog	Tick	Adult	Female	Blood fed	5	Rhipicephalus sanguineus sensu lato	2023-07-31	2023-08-15	No ct		2023-08-19	Positive	Ehrlichia canis
112	112	P083-T2	Dog	Tick	Adult	Female	Unfed	6	Rhipicephalus sanguineus sensu lato	2023-07-31	2023-08-15	No ct		2023-08-19	Positive	Ehrlichia canis
113	113	P084-T1	Dog	Tick	Adult	Female	Unfed	1	Rhipicephalus sanguineus sensu lato	2023-07-31	2023-08-15	No ct		2023-08-19	Negative
114	114	P084-T2	Dog	Tick	Adult	Female	Blood fed	7	Rhipicephalus sanguineus sensu lato	2023-07-31	2023-08-15	No ct		2023-08-19	Negative
115	115	P084-T3	Dog	Tick	Nymph		Blood fed	1	Rhipicephalus sanguineus sensu lato	2023-07-31	2023-08-15	No ct		2023-08-19	Negative
116	116	P085-T1	Dog	Tick	Adult	Female	Blood fed	2	Rhipicephalus sanguineus sensu lato	2023-07-25	2023-08-04	No ct		2023-08-11	Negative
117	117	P086-F1	Dog	Flea	Adult	M+FM		2	Ctenocephalides felis orientis	2023-08-07	2023-08-15	27.41	Rickettsia asembonensis	2023-08-19	Positive	Undetermined by sequencing
118	118	P088-T1	Dog	Tick	Adult	Female	Blood fed	1	Rhipicephalus sanguineus sensu lato	2023-07-25	2023-08-04	No ct		2023-08-11	Negative
119	119	P089-T1	Dog	Tick	Nymph		Blood fed	1	Rhipicephalus sanguineus sensu lato	2023-07-25	2023-08-04	No ct		2023-08-11	Negative
120	120	P095-T1	Dog	Tick	Nymph		Blood fed	1	Rhipicephalus sanguineus sensu lato	2023-07-25	2023-08-04	No ct		2023-08-11	Negative
121	121	P100-T1	Dog	Tick	Adult	Female	Unfed	1	Rhipicephalus sanguineus sensu lato	2023-07-25	2023-08-04	No ct		2023-08-11	Negative
122	122	P100-T2	Dog	Tick	Nymph		Blood fed	2	Rhipicephalus sanguineus sensu lato	2023-07-25	2023-08-04	No ct		2023-08-11	Negative
123	123	P100-T3	Dog	Tick	Nymph		Unfed	2	Rhipicephalus sanguineus sensu lato	2023-07-25	2023-08-04	No ct		2023-08-11	Negative
124	124	P100-T4	Dog	Tick	Laevae		Blood fed	3	Rhipicephalus sanguineus sensu lato	2023-07-25	2023-08-04	No ct		2023-08-11	Negative
125	125	P101-T1	Dog	Tick	Adult	Female	Unfed	1	Rhipicephalus sanguineus sensu lato	2023-07-25	2023-08-04	No ct		2023-08-11	Negative
126	126	P101-T2	Dog	Tick	Adult	Female	Blood fed	3	Rhipicephalus sanguineus sensu lato	2023-07-25	2023-08-04	No ct		2023-08-11	Negative
127	127	P103-T1	Dog	Tick	Adult	Female	Unfed	1	Rhipicephalus sanguineus sensu lato	2023-07-31	2023-08-15	No ct		2023-08-19	Negative
128	128	P103-T2	Dog	Tick	Nymph		Unfed	2	Rhipicephalus sanguineus sensu lato	2023-07-31	2023-08-15	No ct		2023-08-19	Negative
129	129	P103-T3	Dog	Tick	Laevae		Blood fed	5	Rhipicephalus sanguineus sensu lato	2023-07-31	2023-08-15	No ct		2023-08-19	Negative
130	130	P107-T1	Dog	Tick	Adult	Female	Blood fed	2	Rhipicephalus sanguineus sensu lato	2023-07-30	2023-08-15	No ct		2023-08-19	Negative
131	131	P108-T1	Dog	Tick	Adult	Female	Unfed	1	Rhipicephalus sanguineus sensu lato	2023-07-31	2023-08-15	No ct		2023-08-19	Negative
132	132	P108-T2	Dog	Tick	Adult	Female	Blood fed	6	Rhipicephalus sanguineus sensu lato	2023-07-31	2023-08-15	No ct		2023-08-19	Negative
133	133	P108-T3	Dog	Tick	Nymph		Blood fed	1	Rhipicephalus sanguineus sensu lato	2023-07-31	2023-08-15	No ct		2023-08-19	Negative
134	134	P110-T1	Dog	Tick	Nymph		Blood fed	2	Rhipicephalus sanguineus sensu lato	2023-07-26	2023-08-04	No ct		2023-08-11	Negative
135	135	P110-F1	Dog	Flea	Adult	M+FM		2	Ctenocephalides felis felis	2023-08-07	2023-08-15	No ct		2023-08-19	Positive	Undetermined by sequencing
136	136	P111-T1	Dog	Tick	Adult	Female	Blood fed	1	Rhipicephalus sanguineus sensu lato	2023-07-26	2023-08-04	No ct		2023-08-11	Negative
137	137	P111-T2	Dog	Tick	Nymph		Blood fed	2	Rhipicephalus sanguineus sensu lato	2023-07-26	2023-08-04	No ct		2023-08-11	Negative
138	138	P112-T1	Dog	Tick	Adult	Female	Unfed	2	Rhipicephalus sanguineus sensu lato	2023-07-26	2023-08-04	No ct		2023-08-11	Negative
139	139	P112-T2	Dog	Tick	Nymph		Blood fed	1	Rhipicephalus sanguineus sensu lato	2023-07-26	2023-08-04	38.62	Undetermined by sequencing	2023-08-11	Negative
140	140	P113-T1	Dog	Tick	Adult	Female	Blood fed	4	Rhipicephalus sanguineus sensu lato	2023-07-26	2023-08-04	No ct		2023-08-11	Negative
141	141	P114-T1	Dog	Tick	Adult	Female	Blood fed	2	Rhipicephalus sanguineus sensu lato	2023-07-26	2023-08-04	No ct		2023-08-11	Positive	Anaplasma platys
142	142	P114-T2	Dog	Tick	Adult	Female	Blood fed	1	Rhipicephalus sanguineus sensu lato	2023-07-26	2023-08-04	38.34	Undetermined by sequencing	2023-08-11	Negative
143	143	P115-T1	Dog	Tick	Adult	Female	Unfed	1	Rhipicephalus sanguineus sensu lato	2023-07-26	2023-08-04	No ct		2023-08-11	Negative
144	144	P115-T2	Dog	Tick	Nymph		Blood fed	4	Rhipicephalus sanguineus sensu lato	2023-07-26	2023-08-04	No ct		2023-08-11	Negative
145	145	P116-1-T1	Dog	Tick	Laevae		Blood fed	1	Rhipicephalus sanguineus sensu lato	2023-07-31	2023-08-15	No ct		2023-08-19	Negative
146	146	P116-1-T2	Dog	Tick	Nymph		Unfed	1	Rhipicephalus sanguineus sensu lato	2023-07-31	2023-08-15	No ct		2023-08-19	Negative
147	147	P116-1-T3	Dog	Tick	Nymph		Blood fed	5	Rhipicephalus sanguineus sensu lato	2023-07-31	2023-08-15	No ct		2023-08-19	Negative
148	148	P116-1-T4	Dog	Tick	Adult	Female	Blood fed	5	Rhipicephalus sanguineus sensu lato	2023-07-31	2023-08-15	No ct		2023-08-19	Positive	Ehrlichia canis
149	149	P116-1-T5	Dog	Tick	Adult	Female	Unfed	10	Rhipicephalus sanguineus sensu lato	2023-07-31	2023-08-15	No ct		2023-08-19	Positive	Ehrlichia canis
150	150	P116-2-T1	Dog	Tick	Laevae		Blood fed	1	Rhipicephalus sanguineus sensu lato	2023-08-02	2023-08-15	No ct		2023-08-19	Negative
151	151	P116-2-T2	Dog	Tick	Nymph		Blood fed	5	Rhipicephalus sanguineus sensu lato	2023-08-02	2023-08-15	No ct		2023-08-19	Negative
152	152	P116-2-T3	Dog	Tick	Adult	Female	Blood fed	7	Rhipicephalus sanguineus sensu lato	2023-08-02	2023-08-15	No ct		2023-08-19	Positive	Undetermined by sequencing
153	153	P116-2-T4	Dog	Tick	Adult	Female	Unfed	10	Rhipicephalus sanguineus sensu lato	2023-08-02	2023-08-15	No ct		2023-08-19	Negative
154	154	P117-T1	Dog	Tick	Nymph		Blood fed	1	Rhipicephalus sanguineus sensu lato	2023-07-26	2023-08-04	No ct		2023-08-11	Negative
155	155	P117-T2	Dog	Tick	Adult	Female	Unfed	4	Rhipicephalus sanguineus sensu lato	2023-07-26	2023-08-04	No ct		2023-08-11	Negative
156	156	P117-T3	Dog	Tick	Adult	Female	Blood fed	5	Rhipicephalus sanguineus sensu lato	2023-07-26	2023-08-04	No ct		2023-08-11	Negative
157	157	P122-T1	Dog	Tick	Adult	Female	Unfed	1	Rhipicephalus sanguineus sensu lato	2023-07-26	2023-08-04	No ct		2023-08-11	Negative
158	158	P124-T1	Dog	Tick	Nymph		Blood fed	1	Rhipicephalus sanguineus sensu lato	2023-07-26	2023-08-04	No ct		2023-08-11	Negative
159	159	P125-T1	Dog	Tick	Adult	Female	Unfed	2	Rhipicephalus sanguineus sensu lato	2023-07-26	2023-08-04	No ct		2023-08-11	Negative
160	160	P132-T1	Dog	Tick	Nymph		Blood fed	1	Rhipicephalus sanguineus sensu lato	2023-07-26	2023-08-04	No ct		2023-08-11	Negative
161	161	P135-T1	Dog	Tick	Nymph		Blood fed	1	Rhipicephalus sanguineus sensu lato	2023-08-02	2023-08-15	No ct		2023-08-19	Negative
162	162	P135-T2	Dog	Tick	Adult	Female	Unfed	4	Rhipicephalus sanguineus sensu lato	2023-08-02	2023-08-15	No ct		2023-08-19	Negative
163	163	P135-T3	Dog	Tick	Adult	Female	Blood fed	6	Rhipicephalus sanguineus sensu lato	2023-08-02	2023-08-15	No ct		2023-08-19	Negative
164	164	P136-T1	Dog	Tick	Adult	Female	Unfed	2	Rhipicephalus sanguineus sensu lato	2023-07-26	2023-08-04	No ct		2023-08-11	Negative
165	165	P136-T2	Dog	Tick	Adult	Female	Blood fed	6	Rhipicephalus sanguineus sensu lato	2023-07-26	2023-08-04	No ct		2023-08-11	Negative
166	166	P138-T1	Dog	Tick	Adult	Female	Blood fed	1	Rhipicephalus sanguineus sensu lato	2023-08-02	2023-08-15	No ct		2023-08-19	Negative
167	167	P138-T2	Dog	Tick	Adult	Female	Unfed	2	Rhipicephalus sanguineus sensu lato	2023-08-02	2023-08-15	No ct		2023-08-19	Negative
168	168	P138-T3	Dog	Tick	Nymph		Unfed	3	Rhipicephalus sanguineus sensu lato	2023-08-02	2023-08-15	No ct		2023-08-19	Positive	Undetermined by sequencing
169	169	P138-T4	Dog	Tick	Nymph		Blood fed	6	Rhipicephalus sanguineus sensu lato	2023-08-02	2023-08-15	No ct		2023-08-19	Positive	Anaplasma platys
170	170	P139-T1	Dog	Tick	Adult	Female	Blood fed	5	Rhipicephalus sanguineus sensu lato	2023-08-02	2023-08-15	No ct		2023-08-19	Negative
171	171	P139-T2	Dog	Tick	Adult	Female	Unfed	9	Rhipicephalus sanguineus sensu lato	2023-08-02	2023-08-15	No ct		2023-08-19	Negative
172	172	P140-T1	Dog	Tick	Adult	Female	Blood fed	1	Rhipicephalus sanguineus sensu lato	2023-07-26	2023-08-04	No ct		2023-08-11	Negative
173	173	P140-T2	Dog	Tick	Nymph		Blood fed	5	Rhipicephalus sanguineus sensu lato	2023-07-26	2023-08-04	No ct		2023-08-11	Positive	Anaplasma platys
174	174	P142-T1	Dog	Tick	Adult	Female	Unfed	3	Rhipicephalus sanguineus sensu lato	2023-08-02	2023-08-15	No ct		2023-08-19	Negative
175	175	P142-T2	Dog	Tick	Nymph		Unfed	2	Rhipicephalus sanguineus sensu lato	2023-08-02	2023-08-15	No ct		2023-08-19	Negative
176	176	P143-T1	Dog	Tick	Adult	Female	Unfed	1	Rhipicephalus sanguineus sensu lato	2023-07-26	2023-08-04	No ct		2023-08-11	Negative
177	177	P145-T1	Dog	Tick	Adult	Female	Unfed	2	Rhipicephalus sanguineus sensu lato	2023-07-26	2023-08-04	No ct		2023-08-11	Negative
178	178	P145-T2	Dog	Tick	Adult	Female	Blood fed	2	Rhipicephalus sanguineus sensu lato	2023-07-26	2023-08-04	No ct		2023-08-11	Negative
179	179	P145-T3	Dog	Tick	Nymph		Blood fed	3	Rhipicephalus sanguineus sensu lato	2023-07-26	2023-08-04	36.93	Undetermined by sequencing	2023-08-18	Negative
180	180	P148-T1	Dog	Tick	Adult		Blood fed	3	Rhipicephalus sanguineus sensu lato	2023-07-29	2023-08-15	No ct		2023-08-19	Negative
181	181	P148-T2	Dog	Tick	Nymph		Blood fed	4	Rhipicephalus sanguineus sensu lato	2023-07-29	2023-08-15	No ct		2023-08-19	Negative
182	182	P148-F1	Dog	Flea	Adult	M+FM		4	Ctenocephalides felis orientis	2023-08-07	2023-08-15	29.38	Rickettsia asembonensis	2023-08-19	Positive	Undetermined by sequencing
183	183	P149-T1	Dog	Tick	Laevae		Blood fed	2	Rhipicephalus sanguineus sensu lato	2023-07-26	2023-08-04	No ct		2023-08-18	Negative
184	184	P151-T1	Dog	Tick	Adult	Female	Blood fed	1	Rhipicephalus sanguineus sensu lato	2023-07-26	2023-08-04	No ct		2023-08-18	Negative
185	185	P152-T1	Dog	Tick	Adult	Female	Blood fed	1	Rhipicephalus sanguineus sensu lato	2023-08-02	2023-08-15	No ct		2023-08-19	Negative
186	186	P152-T2	Dog	Tick	Nymph		Blood fed	10	Rhipicephalus sanguineus sensu lato	2023-08-02	2023-08-15	No ct		2023-08-19	Negative
187	187	P153-T1	Dog	Tick	Nymph		Blood fed	7	Rhipicephalus sanguineus sensu lato	2023-08-02	2023-08-15	No ct		2023-08-19	Negative
188	188	P153-T2	Dog	Tick	Nymph		Unfed	1	Rhipicephalus sanguineus sensu lato	2023-08-02	2023-08-15	No ct		2023-08-19	Negative
189	189	P153-T3	Dog	Tick	Adult	Female	Blood fed	5	Rhipicephalus sanguineus sensu lato	2023-08-02	2023-08-15	No ct		2023-08-19	Negative
190	190	P156-T1	Dog	Tick	Nymph		Blood fed	4	Rhipicephalus sanguineus sensu lato	2023-07-26	2023-08-04	No ct		2023-08-18	Negative
191	191	P157-T1	Dog	Tick	Nymph		Blood fed	1	Rhipicephalus sanguineus sensu lato	2023-07-26	2023-08-04	No ct		2023-08-18	Negative
192	192	P157-T2	Dog	Tick	Adult	Female	Blood fed	2	Rhipicephalus sanguineus sensu lato	2023-07-26	2023-08-04	No ct		2023-08-18	Negative
193	193	P157-T3	Dog	Tick	Adult	Female	Unfed	3	Rhipicephalus sanguineus sensu lato	2023-07-26	2023-08-04	No ct		2023-08-18	Positive	Rickettsia asembonensis
194	194	P160-T1	Dog	Tick	Nymph		Blood fed	10	Rhipicephalus sanguineus sensu lato	2023-07-31	2023-08-15	No ct		2023-08-19	Positive	Anaplasma platys
195	195	P162-T1	Dog	Tick	Adult	Female	Blood fed	1	Rhipicephalus sanguineus sensu lato	2023-07-26	2023-08-04	No ct		2023-08-18	Negative
196	196	P162-T2	Dog	Tick	Nymph		Blood fed	1	Rhipicephalus sanguineus sensu lato	2023-07-26	2023-08-04	No ct		2023-08-18	Negative
197	197	P162-T3	Dog	Tick	Adult	Female	unfed	3	Rhipicephalus sanguineus sensu lato	2023-07-26	2023-08-04	No ct		2023-08-18	Negative
198	198	P163-T1	Dog	Tick	Adult	Female	Blood fed	1	Rhipicephalus sanguineus sensu lato	2023-07-26	2023-08-04	No ct		2023-08-18	Negative
199	199	P163-T2	Dog	Tick	Laevae		Blood fed	1	Rhipicephalus sanguineus sensu lato	2023-07-26	2023-08-04	No ct		2023-08-18	Negative
200	200	P164-T1	Dog	Tick	Adult	Female	Blood fed	1	Rhipicephalus sanguineus sensu lato	2023-07-26	2023-08-04	No ct		2023-08-18	Negative
201	201	P166-T1	Dog	Tick	Adult	Female	Unfed	4	Rhipicephalus sanguineus sensu lato	2023-08-02	2023-08-15	No ct		2023-08-19	Negative
202	202	P166-T2	Dog	Tick	Nymph		Blood fed	10	Rhipicephalus sanguineus sensu lato	2023-08-02	2023-08-15	No ct		2023-08-19	Negative
203	203	P166-T3	Dog	Tick	Adult	Female	Blood fed	4	Rhipicephalus sanguineus sensu lato	2023-08-02	2023-08-15	No ct		2023-08-19	Negative
204	204	P166-T4	Dog	Tick	Laevae		Blood fed	10	Rhipicephalus sanguineus sensu lato	2023-08-02	2023-08-15	No ct		2023-08-19	Negative
205	205	P166-T5	Dog	Tick	Laevae		Unfed	5	Rhipicephalus sanguineus sensu lato	2023-08-02	2023-08-15	No ct		2023-08-19	Negative
206	206	P173-T1	Dog	Tick	Adult	Female	Blood fed	1	Rhipicephalus sanguineus sensu lato	2023-07-29	2023-08-15	No ct		2023-08-19	Negative
207	207	P173-T2	Dog	Tick	Laevae		Blood fed	7	Rhipicephalus sanguineus sensu lato	2023-07-29	2023-08-15	No ct		2023-08-19	Negative
208	208	P175-T1	Dog	Tick	Adult	Female	Blood fed	3	Rhipicephalus sanguineus sensu lato	2023-07-26	2023-08-04	No ct		2023-08-18	Negative
209	209	P175-T2	Dog	Tick	Nymph		Blood fed	2	Rhipicephalus sanguineus sensu lato	2023-07-26	2023-08-04	No ct		2023-08-18	Negative
210	210	P175-T3	Dog	Tick	Laevae		Blood fed	2	Rhipicephalus sanguineus sensu lato	2023-07-26	2023-08-04	No ct		2023-08-18	Negative
211	211	P179-T1	Dog	Tick	Nymph		Blood fed	1	Rhipicephalus sanguineus sensu lato	2023-07-27	2023-08-04	No ct		2023-08-18	Negative
212	212	P180-T1	Dog	Tick	Adult	Female	Blood fed	6	Rhipicephalus sanguineus sensu lato	2023-08-02	2023-08-15	No ct		2023-08-19	Negative
213	213	P180-T2	Dog	Tick	Nymph		Blood fed	4	Rhipicephalus sanguineus sensu lato	2023-08-02	2023-08-15	No ct		2023-08-19	Negative
214	214	P180-T3	Dog	Tick	Nymph		Unfed	2	Rhipicephalus sanguineus sensu lato	2023-08-02	2023-08-15	No ct		2023-08-19	Negative
215	215	P180-T4	Dog	Tick	Laevae		Blood fed	8	Rhipicephalus sanguineus sensu lato	2023-08-02	2023-08-15	No ct		2023-08-19	Negative
216	216	P180-T5	Dog	Tick	Laevae		Unfed	2	Rhipicephalus sanguineus sensu lato	2023-08-02	2023-08-15	No ct		2023-08-19	Negative
217	217	P184-T1	Dog	Tick	Adult	Female	Unfed	3	Rhipicephalus sanguineus sensu lato	2023-08-02	2023-08-15	No ct		2023-08-19	Negative
218	218	P184-T2	Dog	Tick	Nymph		Blood fed	10	Rhipicephalus sanguineus sensu lato	2023-08-02	2023-08-15	No ct		2023-08-19	Negative
219	219	P184-T3	Dog	Tick	Adult	Female	Blood fed	6	Rhipicephalus sanguineus sensu lato	2023-08-02	2023-08-15	No ct		2023-08-19	Negative
220	220	P185-T1	Dog	Tick	Adult	Female	Unfed	2	Rhipicephalus sanguineus sensu lato	2023-07-27	2023-08-04	No ct		2023-08-18	Negative
221	221	P185-T2	Dog	Tick	Nymph		Blood fed	1	Rhipicephalus sanguineus sensu lato	2023-07-27	2023-08-04	No ct		2023-08-18	Negative
222	222	P189-T1	Dog	Tick	Adult	Female	Unfed	3	Rhipicephalus sanguineus sensu lato	2023-08-02	2023-08-15	No ct		2023-08-19	Negative
223	223	P189-T2	Dog	Tick	Adult	Female	Blood fed	6	Rhipicephalus sanguineus sensu lato	2023-08-02	2023-08-15	No ct		2023-08-19	Negative
224	224	P190-T1	Dog	Tick	Adult	Female	Blood fed	8	Rhipicephalus sanguineus sensu lato	2023-07-27	2023-08-04	No ct		2023-08-18	Negative
225	225	P191-T1	Dog	Tick	Laevae		Blood fed	1	Rhipicephalus sanguineus sensu lato	2023-07-27	2023-08-04	No ct		2023-08-18	Negative
226	226	P191-T2	Dog	Tick	Nymph		Blood fed	4	Rhipicephalus sanguineus sensu lato	2023-07-27	2023-08-04	No ct		2023-08-18	Negative
227	227	P191-T3	Dog	Tick	Adult	Female	Blood fed	3	Rhipicephalus sanguineus sensu lato	2023-07-27	2023-08-04	No ct		2023-08-18	Negative
228	228	P193-T1	Dog	Tick	Adult	Female	Blood fed	1	Rhipicephalus sanguineus sensu lato	2023-07-27	2023-08-04	No ct		2023-08-18	Negative
229	229	P195-T1	Dog	Tick	Adult	Female	Blood fed	2	Rhipicephalus sanguineus sensu lato	2023-07-27	2023-08-04	No ct		2023-08-18	Negative
230	230	P195-T2	Dog	Tick	Adult	Female	Unfed	1	Rhipicephalus sanguineus sensu lato	2023-07-27	2023-08-04	No ct		2023-08-18	Negative
231	231	P196-T1	Dog	Tick	Adult	Female	Unfed	1	Rhipicephalus sanguineus sensu lato	2023-07-27	2023-08-04	No ct		2023-08-18	Negative
232	232	P197-T1	Dog	Tick	Nymph		Blood fed	10	Rhipicephalus sanguineus sensu lato	2023-07-27	2023-08-04	No ct		2023-08-18	Negative
233	233	P198-T1	Dog	Tick	Adult	Female	Unfed	1	Rhipicephalus sanguineus sensu lato	2023-07-27	2023-08-04	No ct		2023-08-18	Negative
234	234	P200-T1	Dog	Tick	Adult	Female	Unfed	10	Rhipicephalus sanguineus sensu lato	2023-07-29	2023-08-15	No ct		2023-08-19	Positive	Anaplasma platys
235	235	P201-T1	Dog	Tick	Nymph		Blood fed	5	Rhipicephalus sanguineus sensu lato	2023-07-27	2023-08-04	No ct		2023-08-18	Negative
236	236	P205-T1	Dog	Tick	Nymph		Unfed	2	Rhipicephalus sanguineus sensu lato	2023-07-27	2023-08-04	37.56	Undetermined by sequencing	2023-08-18	Negative
237	237	P206-T1	Dog	Tick	Nymph		Unfed	2	Rhipicephalus sanguineus sensu lato	2023-07-27	2023-08-04	No ct		2023-08-18	Negative
238	238	P206-T2	Dog	Tick	Adult	Female	Unfed	2	Rhipicephalus sanguineus sensu lato	2023-07-27	2023-08-04	No ct		2023-08-18	Negative
239	239	P207-T1	Dog	Tick	Adult	Female	Blood fed	1	Rhipicephalus sanguineus sensu lato	2023-07-27	2023-08-04	No ct		2023-08-18	positive	Ehrlichia canis
240	240	P207-T2	Dog	Tick	Nymph		Blood fed	7	Rhipicephalus sanguineus sensu lato	2023-07-27	2023-08-04	No ct		2023-08-18	positive	Ehrlichia canis
241	241	P208-T1	Dog	Tick	Adult	Female	Blood fed	1	Rhipicephalus sanguineus sensu lato	2023-07-27	2023-08-04	No ct		2023-08-18	Negative
242	242	P209-T1	Dog	Tick	Adult	Female	Blood fed	1	Rhipicephalus sanguineus sensu lato	2023-07-27	2023-08-04	No ct		2023-08-18	Negative
243	243	P209-T2	Dog	Tick	Laevae		Blood fed	1	Rhipicephalus sanguineus sensu lato	2023-07-27	2023-08-04	No ct		2023-08-18	Negative
244	244	P210-T1	Dog	Tick	Adult	Female	Unfed	1	Rhipicephalus sanguineus sensu lato	2023-07-27	2023-08-04	No ct		2023-08-18	Negative
245	245	P210-T2	Dog	Tick	Nymph		Blood fed	1	Rhipicephalus sanguineus sensu lato	2023-07-27	2023-08-04	No ct		2023-08-18	Negative
246	246	P210-T3	Dog	Tick	Laevae		Blood fed	1	Rhipicephalus sanguineus sensu lato	2023-07-27	2023-08-04	No ct		2023-08-18	Negative
247	247	P211-T1	Dog	Tick	Adult	Female	Unfed	1	Rhipicephalus sanguineus sensu lato	2023-07-29	2023-08-15	No ct		2023-08-19	Negative
248	248	P211-T2	Dog	Tick	Nymph		Unfed	1	Rhipicephalus sanguineus sensu lato	2023-07-29	2023-08-15	No ct		2023-08-19	Negative
249	249	P211-T3	Dog	Tick	Nymph		Blood fed	9	Rhipicephalus sanguineus sensu lato	2023-07-29	2023-08-15	No ct		2023-08-19	Negative
250	250	P212-T1	Dog	Tick	Adult	Female	Blood fed	2	Rhipicephalus sanguineus sensu lato	2023-08-02	2023-08-15	No ct		2023-08-19	Negative
251	251	P212-T2	Dog	Tick	Adult	Female	Unfed	9	Rhipicephalus sanguineus sensu lato	2023-08-02	2023-08-15	No ct		2023-08-19	Negative
252	252	P212-T3	Dog	Tick	Nymph		Blood fed	10	Rhipicephalus sanguineus sensu lato	2023-08-02	2023-08-15	No ct		2023-08-19	Negative
253	253	P212-T4	Dog	Tick	Nymph		Unfed	10	Rhipicephalus sanguineus sensu lato	2023-08-02	2023-08-15	No ct		2023-08-19	Negative
254	254	P212-T5	Dog	Tick	Laevae		Blood fed	2	Rhipicephalus sanguineus sensu lato	2023-08-02	2023-08-15	No ct		2023-08-19	Negative
255	255	P212-F1	Dog	Flea	Adult	M+FM		2	Ctenocephalides felis felis	2023-08-07	2023-08-15	No ct		2023-08-19	Positive	Undetermined by sequencing
256	256	P213-T1	Dog	Tick	Adult	Female	Unfed	7	Rhipicephalus sanguineus sensu lato	2023-08-02	2023-08-15	No ct		2023-08-19	Negative
257	257	P213-T2	Dog	Tick	Nymph		Blood fed	10	Rhipicephalus sanguineus sensu lato	2023-08-02	2023-08-15	No ct		2023-08-19	Negative
258	258	P213-T3	Dog	Tick	Nymph		Unfed	11	Rhipicephalus sanguineus sensu lato	2023-08-02	2023-08-15	No ct		2023-08-19	Negative
259	259	P213-T4	Dog	Tick	Adult	Female	Blood fed	1	Rhipicephalus sanguineus sensu lato	2023-08-02	2023-08-15	No ct		2023-08-19	Negative
260	260	P213-F1	Dog	Flea	Adult	Female		2	Ctenocephalides felis felis	2023-08-07	2023-08-15	24.66	Rickettsia felis	2023-08-19	Positive	Wolbachia spp.
261	261	P214-T1	Dog	Tick	Nymph		Blood fed	1	Rhipicephalus sanguineus sensu lato	2023-08-02	2023-08-15	No ct		2023-08-19	Negative
262	262	P214-T2	Dog	Tick	Adult	Female	Unfed	8	Rhipicephalus sanguineus sensu lato	2023-08-02	2023-08-15	No ct		2023-08-19	Negative
263	263	P214-T3	Dog	Tick	Laevae		Blood fed	10	Rhipicephalus sanguineus sensu lato	2023-08-02	2023-08-15	No ct		2023-08-19	Negative
264	264	P214-T4	Dog	Tick	Adult	Female	Blood fed	6	Rhipicephalus sanguineus sensu lato	2023-08-02	2023-08-15	No ct		2023-08-19	Negative
265	265	P215-T1	Dog	Tick	Nymph		Unfed	3	Rhipicephalus sanguineus sensu lato	2023-07-27	2023-08-04	No ct		2023-08-18	Negative
266	266	P215-T2	Dog	Tick	Adult	Female	Unfed	1	Rhipicephalus sanguineus sensu lato	2023-07-27	2023-08-04	No ct		2023-08-18	Negative
267	267	P216-T1	Dog	Tick	Adult	Female	Blood fed	1	Rhipicephalus sanguineus sensu lato	2023-07-27	2023-08-04	No ct		2023-08-18	Negative
268	268	P216-T2	Dog	Tick	Nymph		Blood fed	1	Rhipicephalus sanguineus sensu lato	2023-07-27	2023-08-04	No ct		2023-08-18	Negative
269	269	P216	Dog	Lice	Adult	M+FM		5	Heterodoxus spiniger	2023-08-07	2023-08-15	37.23	Rickettsia asembonensis	2023-08-19	Negative
270	270	P220-T1	Dog	Tick	Adult	Female	Unfed	1	Rhipicephalus sanguineus sensu lato	2023-07-27	2023-08-15	No ct		2023-08-18	Negative
271	271	P221-T1	Dog	Tick	Laevae		Blood fed	10	Rhipicephalus sanguineus sensu lato	2023-07-29	2023-08-15	No ct		2023-08-19	Negative
272	272	P221-T2	Dog	Tick	Adult	Female	Unfed	1	Rhipicephalus sanguineus sensu lato	2023-07-29	2023-08-15	No ct		2023-08-19	Negative
273	273	P221-T3	Dog	Tick	Nymph		Blood fed	4	Rhipicephalus sanguineus sensu lato	2023-07-29	2023-08-15	No ct		2023-08-19	Negative
274	274	P221-T4	Dog	Tick	Nymph		Unfed	1	Rhipicephalus sanguineus sensu lato	2023-07-29	2023-08-15	No ct		2023-08-19	Negative
275	275	P222-T1	Dog	Tick	Adult	Female	Blood fed	1	Rhipicephalus sanguineus sensu lato	2023-07-27	2023-08-15	No ct		2023-08-18	Positive	Rickettsia asembonensis
276	276	P222-T2	Dog	Tick	Adult	Female	Unfed	3	Rhipicephalus sanguineus sensu lato	2023-07-27	2023-08-15	No ct		2023-08-18	Negative
277	277	P223-T1	Dog	Tick	Adult	Female	Blood fed	3	Rhipicephalus sanguineus sensu lato	2023-07-29	2023-08-15	No ct		2023-08-18	Negative
278	278	P223-T2	Dog	Tick	Nymph		Blood fed	3	Rhipicephalus sanguineus sensu lato	2023-07-29	2023-08-15	No ct		2023-08-19	Negative
279	279	P223-T3	Dog	Tick	Adult	Female	Unfed	10	Rhipicephalus sanguineus sensu lato	2023-07-29	2023-08-15	No ct		2023-08-19	Negative
280	280	P226-T1	Dog	Tick	Adult	Female	Blood fed	1	Rhipicephalus sanguineus sensu lato	2023-07-27	2023-08-15	No ct		2023-08-18	Negative
281	281	P226-T2	Dog	Tick	Adult	Female	Unfed	1	Rhipicephalus sanguineus sensu lato	2023-07-27	2023-08-15	No ct		2023-08-18	Negative
282	282	P226-T3	Dog	Tick	Nymph		Blood fed	3	Rhipicephalus sanguineus sensu lato	2023-07-27	2023-08-15	No ct		2023-08-18	Negative
283	283	P227-T1	Dog	Tick	Adult	Female	Blood fed	1	Rhipicephalus sanguineus sensu lato	2023-07-27	2023-08-15	No ct		2023-08-18	Negative
284	284	P228-T1	Dog	Tick	Adult	Female	Blood fed	1	Rhipicephalus sanguineus sensu lato	2023-07-27	2023-08-15	No ct		2023-08-18	Negative
285	285	P230-T1	Dog	Tick	Adult	Female	Blood fed	1	Rhipicephalus sanguineus sensu lato	2023-07-27	2023-08-15	No ct		2023-08-18	Negative
286	286	P231-T1	Dog	Tick	Adult	Female	Blood fed	3	Rhipicephalus sanguineus sensu lato	2023-07-29	2023-08-15	No ct		2023-08-18	Positive	Anaplasma platys
287	287	P232-T1	Dog	Tick	Adult	Female	Unfed	4	Rhipicephalus sanguineus sensu lato	2023-07-29	2023-08-15	No ct		2023-08-18	Negative
288	288	P232-T2	Dog	Tick	Adult	Female	Blood fed	1	Rhipicephalus sanguineus sensu lato	2023-07-29	2023-08-15	No ct		2023-08-18	Negative
289	289	P233-T1	Dog	Tick	Adult	Female	Blood fed	2	Rhipicephalus sanguineus sensu lato	2023-07-27	2023-08-15	No ct		2023-08-18	Positive	Ehrlichia canis
290	290	P234-T1	Dog	Tick	Adult	Female	Unfed	10	Rhipicephalus sanguineus sensu lato	2023-07-29	2023-08-15	No ct		2023-08-18	Positive	Anaplasma platys
291	291	P235-T1	Dog	Tick	Adult	Female	Blood fed	1	Rhipicephalus sanguineus sensu lato	2023-07-29	2023-08-15	No ct		2023-08-18	Negative
292	292	P235-T2	Dog	Tick	Adult	Female	Unfed	9	Rhipicephalus sanguineus sensu lato	2023-07-29	2023-08-15	No ct		2023-08-18	Positive	Anaplasma platys
293	293	P236-T1	Dog	Tick	Nymph		Unfed	2	Rhipicephalus sanguineus sensu lato	2023-07-27	2023-08-15	No ct		2023-08-18	Negative
294	294	P241-T1	Dog	Tick	Nymph		Blood fed	1	Rhipicephalus sanguineus sensu lato	2023-07-29	2023-08-15	No ct		2023-08-18	Negative
295	295	P246-T1	Dog	Tick	Adult	Female	Blood fed	4	Rhipicephalus sanguineus sensu lato	2023-07-29	2023-08-15	No ct		2023-08-18	Negative
296	296	P247-T1	Dog	Tick	Adult	Female	Blood fed	2	Rhipicephalus sanguineus sensu lato	2023-07-29	2023-08-15	No ct		2023-08-18	Negative
297	297	P253-T1	Dog	Tick	Adult	Female	Blood fed	5	Rhipicephalus sanguineus sensu lato	2023-07-29	2023-08-15	No ct		2023-08-18	Negative
298	298	P255-T1	Dog	Tick	Adult	Female	Unfed	3	Rhipicephalus sanguineus sensu lato	2023-07-29	2023-08-15	No ct		2023-08-18	Negative
299	299	P258-T1	Dog	Tick	Adult	Female	Blood fed	5	Rhipicephalus sanguineus sensu lato	2023-07-29	2023-08-15	No ct		2023-08-18	Positive	Anaplasma platys
300	300	P258-T2	Dog	Tick	Adult	Female	Unfed	4	Rhipicephalus sanguineus sensu lato	2023-07-29	2023-08-15	No ct		2023-08-18	Positive	Undetermined by sequencing
301	301	P259-T1	Dog	Tick	Nymph		Blood fed	1	Rhipicephalus sanguineus sensu lato	2023-07-29	2023-08-15	No ct		2023-08-18	Negative
302	302	P259-T2	Dog	Tick	Laevae		Blood fed	1	Rhipicephalus sanguineus sensu lato	2023-07-29	2023-08-15	No ct		2023-08-18	Negative
303	303	P259-T3	Dog	Tick	Nymph		Unfed	2	Rhipicephalus sanguineus sensu lato	2023-07-29	2023-08-15	No ct		2023-08-18	Negative
304	304	P261-T1	Dog	Tick	Adult	Female	Blood fed	1	Rhipicephalus sanguineus sensu lato	2023-07-29	2023-08-15	No ct		2023-08-18	Negative
305	305	P261-T2	Dog	Tick	Adult	Female	Unfed	4	Rhipicephalus sanguineus sensu lato	2023-07-29	2023-08-15	No ct		2023-08-18	Negative
306	306	P262-T1	Dog	Tick	Adult	Female	Blood fed	1	Rhipicephalus sanguineus sensu lato	2023-07-29	2023-08-15	No ct		2023-08-18	positive	Undetermined by sequencing
307	307	P262-T2	Dog	Tick	Adult	Female	Unfed	1	Rhipicephalus sanguineus sensu lato	2023-07-29	2023-08-15	No ct		2023-08-18	Negative
308	308	P265-T1	Dog	Tick	Adult	Female	Unfed	2	Rhipicephalus sanguineus sensu lato	2023-07-29	2023-08-15	No ct		2023-08-18	Negative
309	309	P266-T1	Dog	Tick	Adult	Female	Blood fed	5	Rhipicephalus sanguineus sensu lato	2023-07-29	2023-08-15	No ct		2023-08-18	Positive	Undetermined by sequencing
310	310	P267-T1	Dog	Tick	Adult	Female	Blood fed	1	Rhipicephalus sanguineus sensu lato	2023-07-29	2023-08-15	No ct		2023-08-18	Negative
311	311	P268-T1	Dog	Tick	Nymph		Unfed	1	Rhipicephalus sanguineus sensu lato	2023-07-29	2023-08-15	No ct		2023-08-18	Negative
312	312	P268-T2	Dog	Tick	Adult	Female	Blood fed	1	Rhipicephalus sanguineus sensu lato	2023-07-29	2023-08-15	No ct		2023-08-18	Positive	Undetermined by sequencing
313	313	P268-T3	Dog	Tick	Adult	Female	Unfed	1	Rhipicephalus sanguineus sensu lato	2023-07-29	2023-08-15	No ct		2023-08-18	Negative
314	314	P284-T1	Dog	Tick	Adult	Female	Unfed	1	Rhipicephalus sanguineus sensu lato	2023-07-29	2023-08-15	No ct		2023-08-18	Negative
315	315	P284-T2	Dog	Tick	Adult	Female	Blood fed	7	Rhipicephalus sanguineus sensu lato	2023-07-29	2023-08-15	No ct		2023-08-18	Negative
316	316	P296-T1	Dog	Tick	Adult	Female	Unfed	10	Rhipicephalus sanguineus sensu lato	2023-07-29	2023-08-15	No ct		2023-08-18	Positive	Undetermined by sequencing
317	317	P302-T1	Dog	Tick	Adult	Female	Blood fed	2	Rhipicephalus sanguineus sensu lato	2023-07-29	2023-08-15	No ct		2023-08-18	Positive	Anaplasma platys
318	318	P303-T1	Dog	Tick	Adult	Female	Unfed	3	Rhipicephalus sanguineus sensu lato	2023-07-29	2023-08-15	No ct		2023-08-18	Negative
319	319	P304-T1	Dog	Tick	Adult	Female	Blood fed	1	Rhipicephalus sanguineus sensu lato	2023-07-29	2023-08-15	No ct		2023-08-18	Negative
320	320	P305-T1	Dog	Tick	Adult	Female	Unfed	4	Rhipicephalus sanguineus sensu lato	2023-07-29	2023-08-15	No ct		2023-08-18	Negative
